# Supplementary material for: Challenges to code status discussions for pediatric patients
Source: PLoS One. 2017 Nov 2;12(11):e0187375. doi: 10.1371/journal.pone.0187375 (PMC5667871; doi:10.1371/journal.pone.0187375)
Supplement: S2 File — (XLSX) [file pone.0187375.s002.xlsx]

## Sheet: Sheet1
Q2	Q4	Q5_1	Q5_2	Q5_3	Q5_4	Q5_5	Q5_6	Q5_7	Q5_8	Q6	Q7	Q8
2	2	14	11	2	0	0	0	0	0	3	3	3
2	2	1	14	10	15	0	0	0	0	6	3	3
2	3	10	14	15	0	0	0	0	0	2	3	4
2	2	15	13	11	1	0	0	0	0	4	4	2
2	3	0	0	0	0	0	0	0	0	4	3	5
2	2	1	10	15	14	13	0	0	0	3	4	3
2	3	10	14	0	0	0	0	0	0	4	4	3
2	3	11	10	2	15	14	3	4	0	3	4	5
2	2	10	13	15	14	0	0	0	0	6	3	3
2	2	3	0	15	0	0	2	0	0	5	4	5
2	3	14	0	22	15	0	10	1	0	5	3	5
2	2	10	14	0	0	0	0	0	0	3	4	6
2	2	10	14	12	0	0	0	0	0	2	3	3
2	2	10	15	11	0	0	0	0	0	3	3	4
3	4	14	0	1	0	0	10	0	0	4	2	5
3	4	0	0	0	0	0	0	0	0	5	4	3
3	2	0	0	10	0	0	14	0	0	4	4	3
3	2	15	0	10	0	0	14	0	0	3	5	2
3	2	0	0	10	0	10	0	0	0	5	3	1
3	2	0	0	11	0	0	0	0	0	6	3	3
3	2	0	0	10	0	0	14	0	0	4	4	4
3	2	10	0	11	0	0	1	15	0	6	5	7
3	2	2	0	11	0	0	14	0	0	6	3	4
3	2	0	14	0	0	10	0	0	12	2	3	5
3	2	15	0	11	0	0	10	0	0	4	4	3
3	3	0	0	10	0	0	14	2	0	5	4	3
3	2	0	0	1	0	0	10	0	0	6	3	6
3	2	0	0	1	0	0	11	0	0	4	3	5
3	2	14	0	1	11	0	10	0	0	6	4	3
3	1	2	0	11	10	0	13	0	0	3	5	2
3	2	0	0	0	0	0	0	0	0	3	3	5
3	2	0	0	0	0	0	0	0	0	4	3	3
4	2	0	0	14	0	0	13	0	0	3	4	6
4	3	1	0	0	0	0	0	0	0	5	3	3
4	2	1	14	0	0	0	0	0	0	6	3	9
4	2	14	0	1	15	0	2	21	0	5	4	5
4	3	15	0	10	1	0	14	3	0	3	4	4
4	1	14	0	10	22	0	11	16	0	5	4	6
4	2	0	0	10	0	0	14	0	0	3	4	6
4	2	0	0	0	0	0	0	0	0	1	3	2
4	2	21	0	21	0	0	21	0	0	5	3	6
4	1	14	4	1	0	0	0	0	0	2	4	7
4	2	1	10	14	2	4	0	0	0	3	4	6
4	2	0	0	1	0	0	10	0	0	6	4	6
4	2	22	21	21	21	21	11	4	2	1	4	7
4	3	0	0	10	0	0	14	0	0	3	4	6
4	2	0	0	10	0	0	21	0	0	5	3	9
4	2	1	10	15	14	0	0	0	0	4	4	4
4	2	1	0	0	0	0	0	0	0	3	3	3
4	3	14	0	1	4	0	10	15	0	7	3	3
4	3	14	0	1	0	0	10	0	0	2	3	1
4	1	10	0	1	12	0	1	0	0	4	3	4
4	2	0	0	1	0	0	0	0	0	2	3	4
4	2	0	0	1	0	0	0	0	0	5	3	4
4	3	10	4	14	0	0	0	0	0	1	5	4
4	1	1	0	14	10	0	11	0	0	2	3	3
4	4	0	0	10	0	0	14	0	0	7	3	4
4	2	1	0	10	4	0	14	15	0	1	4	6
4	1	0	0	0	0	0	0	0	0	7	3	4
4	2	0	0	14	0	0	10	0	0	5	4	4
4	2	1	0	1	2	0	10	4	0	5	3	4
4	1	13	0	1	14	0	10	15	0	5	3	6
4	2	10	14	2	4	15	13	0	0	2	4	3
4	2	22	0	1	14	0	4	10	0	4	4	5
4	1	14	10	13	15	0	0	0	0	4	3	2
4	2	1	1	15	14	13	0	0	0	6	4	5
4	1	15	1	10	13	12	14	3	11	1	4	4
4	2	10	14	1	0	0	0	0	0	2	4	5
4	1	10	14	1	0	0	0	0	0	5	3	5
4	1	11	14	10	2	4	3	6	0	4	4	3
4	9	15	0	10	1	0	14	0	0	3	4	2
4	2	10	14	0	1	0	0	0	0	7	4	6
4	1	10	14	0	0	0	0	0	0	1	4	3
4	1	1	0	0	0	0	0	0	0	4	9	9
4	1	10	14	11	15	0	0	0	0	3	4	6
4	2	10	1	0	11	14	0	0	2	7	9	9
4	1	1	14	2	3	0	15	0	0	3	4	4
4	9	10	11	12	13	1	0	0	0	4	4	5
4	3	0	0	10	0	0	14	0	0	6	9	9
4	2	10	14	11	1	0	0	0	0	5	3	5
4	2	1	0	10	0	0	14	0	0	4	4	6
4	4	10	0	0	0	0	0	0	0	6	3	4
4	2	10	14	0	0	0	0	0	0	1	9	9
4	2	0	0	10	0	0	14	0	0	3	9	9
4	3	14	10	0	0	0	4	0	0	4	3	5
4	1	1	10	6	3	14	4	21	15	1	4	5
4	2	2	0	14	3	0	1	0	0	6	9	9
4	1	0	0	11	0	0	0	0	0	4	3	6
4	2	0	0	0	0	0	0	0	0	6	5	4
4	2	14	21	21	0	0	0	0	0	4	4	4
4	3	0	0	0	0	0	0	0	0	6	9	9
4	2	13	15	10	14	1	0	0	0	7	5	7
4	2	1	10	14	13	15	0	0	0	7	5	7
4	2	1	0	22	0	0	0	0	0	2	3	3
4	2	11	1	14	0	0	0	0	0	4	3	5
4	1	0	0	1	0	0	1	0	0	4	3	9
4	2	10	14	0	0	0	0	0	0	6	4	5
4	2	1	10	0	0	0	0	0	0	6	4	4
4	4	0	0	0	0	0	0	0	0	5	9	4
4	2	10	0	0	0	0	0	0	0	3	9	9
4	2	14	0	1	0	0	10	0	0	3	3	3
4	1	0	0	21	0	0	0	0	0	2	4	4
4	2	1	0	0	0	0	0	0	0	5	3	5
4	2	4	0	1	2	0	3	10	14	6	4	5
4	2	11	1	13	0	0	0	0	0	5	3	4
4	2	14	10	1	15	0	0	16	0	6	3	3
4	2	10	14	0	0	0	0	0	0	5	3	9
4	3	21	21	0	0	0	0	0	0	7	4	5
4	2	0	0	0	0	0	0	0	0	3	4	6
4	2	0	0	10	21	0	14	16	0	3	4	6
4	2	0	0	10	0	0	0	0	0	9	4	7
4	1	10	0	1	15	0	14	0	0	6	4	6
4	3	10	14	0	0	0	0	0	0	7	3	4
4	3	15	0	10	0	0	14	0	0	3	3	5
4	2	0	0	1	0	0	0	0	0	5	2	5
4	1	22	1	14	21	13	15	2	10	2	3	5
4	2	1	21	0	0	0	0	0	0	6	3	3
4	2	10	14	15	4	2	3	0	0	3	4	5
4	2	14	0	1	0	0	10	0	0	1	4	5
4	2	1	0	10	14	0	0	0	0	5	4	6
4	4	14	10	0	0	0	0	0	0	5	4	4
4	2	14	10	1	0	0	0	0	0	2	3	9
4	3	10	14	3	2	4	0	0	0	4	4	3
4	3	14	0	1	21	0	15	0	0	6	9	9
4	2	1	10	16	0	0	0	0	0	5	4	5
4	3	10	0	1	22	0	0	0	0	5	3	6
4	2	0	0	0	0	0	0	0	0	4	4	5
4	1	14	15	0	2	4	0	0	0	4	4	5
4	2	3	0	14	15	0	10	0	0	7	4	4
4	2	2	0	22	10	0	3	0	0	6	3	5
4	1	14	3	2	10	21	21	0	0	6	3	2
4	2	1	14	15	10	0	0	0	0	4	3	6
4	2	1	10	14	15	13	0	0	0	7	5	7
4	2	10	15	13	14	1	0	0	0	7	4	6
4	2	10	0	14	1	0	15	0	0	5	3	4
4	1	14	0	10	0	0	15	0	0	1	4	3
4	2	15	0	10	13	0	14	1	0	7	4	7
4	2	2	0	10	21	0	14	0	0	1	5	6
4	2	0	0	10	0	0	14	0	0	3	3	4
4	2	0	0	10	0	0	14	0	0	3	5	3
4	2	21	0	10	0	0	14	0	0	5	5	5
4	2	10	0	18	14	0	21	16	0	4	4	4
4	2	0	0	0	0	0	0	0	0	2	3	4
4	3	21	0	14	0	0	10	0	0	5	4	6
4	1	21	21	0	0	0	21	0	0	5	4	5
4	2	21	0	21	21	0	21	0	0	5	5	6
4	1	20	20	20	20	20	20	20	20	1	5	7
4	2	21	21	0	0	0	0	0	0	4	4	6
4	1	20	20	20	20	20	20	20	20	5	4	7
4	2	21	21	0	0	0	0	0	0	4	4	6
4	2	21	0	21	0	0	21	0	0	4	4	7
4	3	10	14	0	0	0	0	0	0	5	4	4
4	2	20	0	20	20	0	20	20	0	5	3	5
4	3	14	0	0	0	0	0	0	0	7	4	9
4	4	0	0	0	0	0	0	0	0	4	4	4
4	1	0	0	0	0	0	0	0	0	1	5	7
4	1	20	20	20	20	20	20	20	0	1	4	7
4	2	0	0	1	0	0	0	0	0	3	3	4
4	2	4	0	10	2	0	14	0	0	4	4	5
4	3	0	0	10	0	0	14	0	0	6	4	4
4	1	20	0	21	0	0	11	0	0	5	4	7
4	1	10	0	15	14	0	0	0	0	2	5	6
4	3	0	0	1	0	0	0	0	0	6	5	6
4	3	0	0	1	0	0	0	0	0	1	4	2
4	2	0	0	10	0	0	14	0	0	5	4	6
4	2	11	14	10	21	2	0	0	0	4	3	1
4	2	11	14	10	0	0	0	0	0	5	3	6
4	2	22	22	22	22	22	22	22	0	3	5	4
4	3	10	14	21	0	0	0	0	0	1	4	4
4	1	21	21	21	21	21	21	21	21	7	5	5
4	4	21	21	21	21	21	21	21	21	6	3	5
4	2	12	0	11	13	0	0	1	0	4	4	1
4	1	0	0	10	0	0	13	0	0	5	3	3
4	2	0	0	0	0	0	0	0	0	4	4	4
4	2	0	0	14	0	0	10	0	0	7	4	5
4	2	0	0	10	0	0	4	0	0	6	3	6
4	2	14	10	13	1	0	0	0	0	4	4	5
4	3	14	10	0	0	0	0	0	0	5	4	4
4	2	10	0	2	0	0	4	0	0	6	4	5
4	2	0	0	0	0	0	0	0	0	5	4	5
4	2	0	0	21	0	0	0	0	0	5	4	4
4	2	10	14	0	4	0	0	0	0	3	5	3
4	2	1	10	0	0	0	0	0	0	2	4	4
4	1	10	14	22	0	0	0	0	0	6	9	9
4	3	0	0	11	0	0	0	0	0	6	9	9
4	2	1	11	0	0	0	0	0	0	6	9	9
4	2	11	0	0	0	0	0	0	0	4	3	2
4	1	4	0	10	0	0	14	0	0	2	3	5
4	3	22	10	10	10	10	14	10	10	4	3	9
4	1	4	0	10	0	0	14	0	0	2	5	5
4	2	0	0	10	0	0	0	0	0	4	4	6
4	3	13	2	10	12	0	14	22	0	6	4	3
4	2	0	0	10	0	0	14	0	0	4	4	6
4	2	10	14	0	0	0	0	0	0	5	3	4
4	3	10	0	15	13	0	14	0	0	5	4	6
4	2	10	0	0	0	0	0	0	0	3	3	5
4	2	0	0	0	0	0	0	0	0	2	3	4
4	2	10	2	0	0	0	0	0	0	5	3	4
4	2	20	20	20	20	20	20	20	20	6	4	6
4	9	0	0	0	0	0	0	0	0	4	3	4
4	2	0	0	0	0	0	0	0	0	2	3	3
4	2	21	4	0	0	0	0	0	0	3	4	9
4	2	10	0	21	14	0	21	2	0	4	5	6
4	2	20	20	20	20	20	20	20	20	2	3	4
4	3	20	0	20	20	0	0	0	0	6	9	4
4	2	0	0	10	0	0	21	0	0	2	3	4
4	2	21	21	20	21	21	21	21	21	9	9	9
4	3	14	0	11	21	0	10	0	0	5	9	9
4	2	0	0	11	0	0	13	0	0	4	9	9
4	2	0	0	10	0	0	14	0	0	1	4	4
4	2	21	0	1	21	0	2	14	0	4	5	5
4	2	20	20	20	20	20	20	20	20	4	3	4
4	4	0	0	11	0	0	0	0	0	7	4	4
4	2	18	0	10	0	0	14	0	0	6	3	4
4	2	11	1	16	0	0	0	0	0	4	4	4
4	2	1	0	10	22	0	14	11	0	7	9	9
4	3	0	0	11	0	0	0	0	0	3	3	4
4	2	20	20	20	20	0	20	20	0	4	4	4
4	2	10	14	11	0	0	0	0	0	7	4	3
4	3	0	0	10	0	0	14	0	0	7	4	3
4	2	0	0	11	0	0	1	0	0	6	4	4
4	3	21	11	14	0	0	0	0	0	6	4	5
4	2	10	14	0	0	0	0	0	0	7	3	1
4	3	10	14	0	0	0	0	0	0	5	9	9
4	4	0	0	0	0	0	0	0	0	6	9	9
4	2	21	21	1	21	21	21	21	21	3	4	2
4	2	20	20	20	20	0	20	20	0	3	4	4
4	3	10	14	21	0	0	0	0	0	6	4	5
4	2	0	2	10	0	4	14	0	0	5	3	6
6	1	12	0	1	0	0	10	0	0	1	4	6
6	1	16	0	14	0	0	15	0	0	1	4	4
6	3	21	0	22	0	0	1	0	0	2	9	9
6	1	10	11	12	13	0	0	0	0	2	3	3
6	2	0	0	0	0	0	0	0	0	1	3	3
6	2	12	10	14	1	4	3	0	0	1	4	5
6	1	10	15	0	1	2	0	0	0	1	3	3
6	1	12	11	1	13	0	0	0	0	1	3	3
6	1	13	11	10	15	0	0	0	0	1	4	3
6	1	13	11	11	15	0	0	0	0	2	4	4
6	1	11	15	21	0	0	0	0	0	1	3	2
6	1	12	13	11	1	0	0	0	0	6	4	4
6	3	0	0	21	0	0	14	0	0	2	4	4
6	2	0	0	11	0	0	12	0	0	1	4	3
6	2	1	10	0	15	16	0	0	0	2	4	3
6	3	0	0	10	0	0	0	0	0	2	3	4
6	2	0	0	11	0	0	0	0	0	1	3	6
6	2	1	0	0	0	0	0	0	0	1	3	3
6	2	10	0	11	0	0	14	0	0	1	3	4
6	2	0	0	11	0	0	0	0	0	4	3	2
6	1	0	0	0	0	0	0	0	0	6	3	2
6	3	0	0	11	0	0	0	0	0	1	9	1
6	2	13	0	10	0	0	11	0	0	3	3	1
6	1	0	0	11	0	0	0	0	0	1	3	1
6	2	0	0	11	0	0	0	0	0	1	4	2
6	3	0	0	10	0	0	0	0	0	4	4	4
6	2	0	0	21	0	0	0	0	0	3	3	4
6	2	0	0	21	0	0	10	0	0	1	4	3
6	1	10	11	15	16	0	0	0	0	1	3	4
7	2	2	21	10	14	0	0	0	0	1	3	5
7	2	15	0	10	0	0	14	0	0	3	4	4
7	3	10	0	14	0	0	0	0	0	3	4	3
7	2	10	14	0	0	0	0	0	0	5	4	5
7	2	0	0	1	0	0	0	0	0	6	4	6
7	3	1	10	15	0	0	0	0	0	6	4	6
